# Supplementary material for: Community Pharmacists’ Responses Toward Antimicrobial Prescriptions in Jordan: A Cross-Sectional Survey
Source: Antibiotics (Basel). 2025 Mar 14;14(3):300. doi: 10.3390/antibiotics14030300 (PMC11939746; doi:10.3390/antibiotics14030300)
Supplement: Supplementary file 1 [file antibiotics-14-00300-s001.zip]

Archive with 1 entries (1 files):
- antibiotics-3399034-supplementary.pdf
